# Supplementary material for: Efficacy and Safety of Botulinum Toxin in the Management of Temporomandibular Symptoms Associated with Sleep Bruxism: A Systematic Review
Source: Dent J (Basel). 2024 May 23;12(6):156. doi: 10.3390/dj12060156 (PMC11203296; doi:10.3390/dj12060156)
Supplement: Supplementary file 1 [file dentistry-12-00156-s001.zip]

Archive with 1 entries (1 files):
- dentistry-2965373-supplementary.pdf
